# Supplementary material for: C1QBP Mediates Breast Cancer Cell Proliferation and Growth via Multiple Potential Signalling Pathways
Source: Int J Mol Sci. 2023 Jan 10;24(2):1343. doi: 10.3390/ijms24021343 (PMC9864289; doi:10.3390/ijms24021343)
Supplement: Supplementary file 1 [file ijms-24-01343-s001.zip]

Archive with 2 entries (2 files):
- Supplementary Tables S1, S2 and S3.pdf
- Supplementary Figure S1.pdf
